# Supplementary material for: Computational approach for assessing the involvement of SMYD2 protein in human cancers using TCGA data
Source: J Genet Eng Biotechnol. 2023 Nov 16;21:122. doi: 10.1186/s43141-023-00594-7 (PMC10654300; doi:10.1186/s43141-023-00594-7)
Supplement: Supplementary file 1 — Additional file 1: Supplementary Table 1. Type of SMYD2 gene alterations present in different TCGA tumor samples with their alteration frequency aand alteration count. [file 43141_2023_594_MOESM1_ESM.xlsx]

## Sheet: Sheet1
Supplementary Table 1: Type of SMYD2 gene alterations present in different TCGA tumor samples with their alteration frequency aand alteration count.
Cancer Study	Alteration Frequency	Alteration Type	Alteration Count
Lymphoid Neoplasm Diffuse Large B-cell Lymphoma (TCGA, Firehose Legacy)	2.08333	homdel	1
Lymphoid Neoplasm Diffuse Large B-cell Lymphoma (TCGA, Firehose Legacy)	6.25	amp	3
Lymphoid Neoplasm Diffuse Large B-cell Lymphoma (TCGA, Firehose Legacy)	2.08333	mutated	1
Breast Invasive Carcinoma (TCGA, PanCancer Atlas)	0.0922509	multiple	1
Breast Invasive Carcinoma (TCGA, PanCancer Atlas)	7.56458	amp	82
Breast Invasive Carcinoma (TCGA, PanCancer Atlas)	0.0922509	mutated	1
Liver Hepatocellular Carcinoma (TCGA, PanCancer Atlas)	0.268817	multiple	1
Liver Hepatocellular Carcinoma (TCGA, PanCancer Atlas)	6.45161	amp	24
Liver Hepatocellular Carcinoma (TCGA, PanCancer Atlas)	0.268817	mutated	1
Colon Adenocarcinoma (CaseCCC, PNAS 2015)	3.44828	mutated	1
Esophageal Carcinoma (TCGA, Nature 2017)	2.03327	amp	11
Esophageal Carcinoma (TCGA, Nature 2017)	1.10906	mutated	6
Ovarian Serous Cystadenocarcinoma (TCGA, PanCancer Atlas)	0.342466	homdel	2
Ovarian Serous Cystadenocarcinoma (TCGA, PanCancer Atlas)	2.05479	amp	12
Ovarian Serous Cystadenocarcinoma (TCGA, PanCancer Atlas)	0.171233	structuralVariant	1
Ovarian Serous Cystadenocarcinoma (TCGA, PanCancer Atlas)	0.171233	mutated	1
Pancreatic Adenocarcinoma (TCGA, PanCancer Atlas)	1.63043	amp	3
Pancreatic Adenocarcinoma (TCGA, PanCancer Atlas)	0.543478	mutated	1
Bladder Urothelial Carcinoma (TCGA, PanCancer Atlas)	0.729927	homdel	3
Bladder Urothelial Carcinoma (TCGA, PanCancer Atlas)	0.486618	structuralVariant	2
Bladder Urothelial Carcinoma (TCGA, PanCancer Atlas)	0.729927	mutated	3
Cervical Squamous Cell Carcinoma and Endocervical...(TCGA, Firehose Legacy)	0.671141	homdel	2
Cervical Squamous Cell Carcinoma and Endocervical...(TCGA, Firehose Legacy)	1.00671	amp	3
Head and Neck Squamous Cell Carcinoma (TCGA, PanCancer Atlas)	0.382409	homdel	2
Head and Neck Squamous Cell Carcinoma (TCGA, PanCancer Atlas)	0.191205	amp	1
Head and Neck Squamous Cell Carcinoma (TCGA, PanCancer Atlas)	0.191205	mutated	1
Kidney Renal Clear Cell Carcinoma (TCGA, PanCancer Atlas)	0.195695	amp	1
Kidney Renal Clear Cell Carcinoma (TCGA, PanCancer Atlas)	0.195695	mutated	1
