# Supplementary material for: Computational approach for assessing the involvement of SMYD2 protein in human cancers using TCGA data
Source: J Genet Eng Biotechnol. 2023 Nov 16;21:122. doi: 10.1186/s43141-023-00594-7 (PMC10654300; doi:10.1186/s43141-023-00594-7)
Supplement: Supplementary file 2 — Additional file 2: Supplementary Table 2. Correlation of SMYD2 expression with cancer associated fibroblast and immune cell infiltration in various cancer types using multiple algorithms. [file 43141_2023_594_MOESM2_ESM.xlsx]

## Sheet: Sheet1
Supplementary Table 2: Correlation of SMYD2 expression with cancer associated fibroblast and immune cell infiltration in various cancer types using multiple algorithms.
Cancer	Infiltrates	rho-value	p-value	adj.p-value
BLCA (n=408)	Cancer associated fibroblast_EPIC	0.208921	5.37197e-05	0.000940094
BLCA (n=408)	Cancer associated fibroblast_MCPCOUNTER	0.133348	0.0104432	0.0590729
BLCA (n=408)	Cancer associated fibroblast_TIDE	0.193077	0.000194247	0.00261038
BLCA (n=408)	Cancer associated fibroblast_XCELL	0.00786077	0.88054	0.941395
BLCA (n=408)	T cell CD8+ central memory_XCELL	0.0576254	0.2702	0.474332
BLCA (n=408)	T cell CD8+ effector memory_XCELL	-0.062172	0.234141	0.434169
BLCA (n=408)	T cell CD8+ naive_XCELL	-0.0182695	0.726859	0.846239
BLCA (n=408)	T cell CD8+_CIBERSORT	-0.0218255	0.676452	0.809244
BLCA (n=408)	T cell CD8+_CIBERSORT-ABS	0.0702649	0.178628	0.359827
BLCA (n=408)	T cell CD8+_EPIC	0.129765	0.0127241	0.0675787
BLCA (n=408)	T cell CD8+_MCPCOUNTER	0.0846545	0.104944	0.264432
BLCA (n=408)	T cell CD8+_QUANTISEQ	0.115748	0.0263957	0.108647
BLCA (n=408)	T cell CD8+_TIMER	0.27215	1.13658e-07	4.54632e-06
BLCA (n=408)	T cell CD8+_XCELL	-0.0282494	0.589071	0.767071
BRCA (n=1100)	Cancer associated fibroblast_EPIC	0.0616689	0.0519334	0.165721
BRCA (n=1100)	Cancer associated fibroblast_MCPCOUNTER	0.0641655	0.0431211	0.152834
BRCA (n=1100)	Cancer associated fibroblast_TIDE	0.0619323	0.0509376	0.164885
BRCA (n=1100)	Cancer associated fibroblast_XCELL	-0.0848729	0.0074214	0.0461776
BRCA (n=1100)	T cell CD8+ central memory_XCELL	0.0521654	0.100237	0.258071
BRCA (n=1100)	T cell CD8+ effector memory_XCELL	-0.0638159	0.0442736	0.154815
BRCA (n=1100)	T cell CD8+ naive_XCELL	0.0144097	0.650003	0.79825
BRCA (n=1100)	T cell CD8+_CIBERSORT	-0.0135692	0.669169	0.806471
BRCA (n=1100)	T cell CD8+_CIBERSORT-ABS	0.0568741	0.0730835	0.206701
BRCA (n=1100)	T cell CD8+_EPIC	-0.000314666	0.992095	0.999232
BRCA (n=1100)	T cell CD8+_MCPCOUNTER	0.115119	0.000275847	0.00321822
BRCA (n=1100)	T cell CD8+_QUANTISEQ	0.093508	0.00316893	0.0236614
BRCA (n=1100)	T cell CD8+_TIMER	0.0575845	0.0695652	0.204046
BRCA (n=1100)	T cell CD8+_XCELL	0.0463051	0.144609	0.311371
BRCA-Basal (n=191)	Cancer associated fibroblast_EPIC	0.0805647	0.290612	0.502292
BRCA-Basal (n=191)	Cancer associated fibroblast_MCPCOUNTER	0.0848009	0.265904	0.472719
BRCA-Basal (n=191)	Cancer associated fibroblast_TIDE	0.146618	0.0535415	0.168445
BRCA-Basal (n=191)	Cancer associated fibroblast_XCELL	-0.133455	0.0791632	0.218381
BRCA-Basal (n=191)	T cell CD8+ central memory_XCELL	-0.108576	0.153834	0.323861
BRCA-Basal (n=191)	T cell CD8+ effector memory_XCELL	-0.163808	0.0307867	0.117755
BRCA-Basal (n=191)	T cell CD8+ naive_XCELL	-0.119526	0.1162	0.281696
BRCA-Basal (n=191)	T cell CD8+_CIBERSORT	-0.160613	0.0342489	0.126811
BRCA-Basal (n=191)	T cell CD8+_CIBERSORT-ABS	-0.118599	0.119078	0.286197
BRCA-Basal (n=191)	T cell CD8+_EPIC	0.0120561	0.874544	0.940008
BRCA-Basal (n=191)	T cell CD8+_MCPCOUNTER	-0.0549356	0.471543	0.673401
BRCA-Basal (n=191)	T cell CD8+_QUANTISEQ	-0.0568699	0.456053	0.666814
BRCA-Basal (n=191)	T cell CD8+_TIMER	-0.0354268	0.642584	0.796518
BRCA-Basal (n=191)	T cell CD8+_XCELL	-0.130649	0.0857371	0.228632
BRCA-Her2 (n=82)	Cancer associated fibroblast_EPIC	0.0315464	0.792504	0.882406
BRCA-Her2 (n=82)	Cancer associated fibroblast_MCPCOUNTER	0.0518652	0.665247	0.80636
BRCA-Her2 (n=82)	Cancer associated fibroblast_TIDE	0.0747431	0.532634	0.724803
BRCA-Her2 (n=82)	Cancer associated fibroblast_XCELL	0.0938813	0.432804	0.649787
BRCA-Her2 (n=82)	T cell CD8+ central memory_XCELL	-0.10384	0.385374	0.609814
BRCA-Her2 (n=82)	T cell CD8+ effector memory_XCELL	-0.0446531	0.709559	0.829547
BRCA-Her2 (n=82)	T cell CD8+ naive_XCELL	-0.105291	0.378733	0.605972
BRCA-Her2 (n=82)	T cell CD8+_CIBERSORT	-0.0535274	0.655188	0.802857
BRCA-Her2 (n=82)	T cell CD8+_CIBERSORT-ABS	-0.0225574	0.850814	0.921578
BRCA-Her2 (n=82)	T cell CD8+_EPIC	-0.0231686	0.84682	0.91903
BRCA-Her2 (n=82)	T cell CD8+_MCPCOUNTER	0.0922038	0.441107	0.656968
BRCA-Her2 (n=82)	T cell CD8+_QUANTISEQ	0.0511678	0.669486	0.806471
BRCA-Her2 (n=82)	T cell CD8+_TIMER	0.164155	0.168236	0.34384
BRCA-Her2 (n=82)	T cell CD8+_XCELL	-0.117078	0.327369	0.54773
BRCA-LumA (n=568)	Cancer associated fibroblast_EPIC	0.260948	1.70526e-09	1.36421e-07
BRCA-LumA (n=568)	Cancer associated fibroblast_MCPCOUNTER	0.242574	2.32568e-08	1.08532e-06
BRCA-LumA (n=568)	Cancer associated fibroblast_TIDE	0.244808	1.71134e-08	9.58349e-07
BRCA-LumA (n=568)	Cancer associated fibroblast_XCELL	0.144605	0.000976004	0.00926377
BRCA-LumA (n=568)	T cell CD8+ central memory_XCELL	0.0295171	0.503068	0.702539
BRCA-LumA (n=568)	T cell CD8+ effector memory_XCELL	-0.0983563	0.0253255	0.108262
BRCA-LumA (n=568)	T cell CD8+ naive_XCELL	0.0931379	0.0342417	0.126811
BRCA-LumA (n=568)	T cell CD8+_CIBERSORT	0.0142026	0.747325	0.859348
BRCA-LumA (n=568)	T cell CD8+_CIBERSORT-ABS	0.0621566	0.158175	0.331577
BRCA-LumA (n=568)	T cell CD8+_EPIC	-0.0758653	0.0848333	0.227305
BRCA-LumA (n=568)	T cell CD8+_MCPCOUNTER	0.0453594	0.303292	0.517816
BRCA-LumA (n=568)	T cell CD8+_QUANTISEQ	0.0392048	0.373676	0.603051
BRCA-LumA (n=568)	T cell CD8+_TIMER	0.238382	4.10206e-08	1.76704e-06
BRCA-LumA (n=568)	T cell CD8+_XCELL	0.0203024	0.645115	0.796518
BRCA-LumB (n=219)	Cancer associated fibroblast_EPIC	0.237009	0.000933165	0.00926377
BRCA-LumB (n=219)	Cancer associated fibroblast_MCPCOUNTER	0.220103	0.00215763	0.0175112
BRCA-LumB (n=219)	Cancer associated fibroblast_TIDE	0.235335	0.00101665	0.00948874
BRCA-LumB (n=219)	Cancer associated fibroblast_XCELL	0.0496165	0.49433	0.69554
BRCA-LumB (n=219)	T cell CD8+ central memory_XCELL	0.0350855	0.629001	0.792781
BRCA-LumB (n=219)	T cell CD8+ effector memory_XCELL	-0.160209	0.0264333	0.108647
BRCA-LumB (n=219)	T cell CD8+ naive_XCELL	-0.0820299	0.258003	0.465715
BRCA-LumB (n=219)	T cell CD8+_CIBERSORT	-0.0199381	0.783706	0.879509
BRCA-LumB (n=219)	T cell CD8+_CIBERSORT-ABS	0.0193289	0.790159	0.882406
BRCA-LumB (n=219)	T cell CD8+_EPIC	-0.0129791	0.858192	0.925987
BRCA-LumB (n=219)	T cell CD8+_MCPCOUNTER	0.083311	0.250617	0.455667
BRCA-LumB (n=219)	T cell CD8+_QUANTISEQ	0.0666552	0.358309	0.583293
BRCA-LumB (n=219)	T cell CD8+_TIMER	0.125863	0.0819388	0.223862
BRCA-LumB (n=219)	T cell CD8+_XCELL	-0.052214	0.471978	0.673401
CESC (n=306)	Cancer associated fibroblast_EPIC	0.211011	0.000406342	0.00437599
CESC (n=306)	Cancer associated fibroblast_MCPCOUNTER	0.217527	0.00026452	0.00315173
CESC (n=306)	Cancer associated fibroblast_TIDE	0.217734	0.000260889	0.00315173
CESC (n=306)	Cancer associated fibroblast_XCELL	0.0896037	0.136869	0.305356
CESC (n=306)	T cell CD8+ central memory_XCELL	-0.122869	0.0410082	0.146283
CESC (n=306)	T cell CD8+ effector memory_XCELL	-0.139615	0.0200965	0.0937838
CESC (n=306)	T cell CD8+ naive_XCELL	-0.0204317	0.734949	0.853883
CESC (n=306)	T cell CD8+_CIBERSORT	-0.178679	0.00284114	0.0220977
CESC (n=306)	T cell CD8+_CIBERSORT-ABS	-0.136613	0.0229605	0.102046
CESC (n=306)	T cell CD8+_EPIC	-0.151749	0.0114436	0.0626147
CESC (n=306)	T cell CD8+_MCPCOUNTER	-0.086305	0.151978	0.322377
CESC (n=306)	T cell CD8+_QUANTISEQ	-0.0837606	0.16447	0.339864
CESC (n=306)	T cell CD8+_TIMER	-0.135143	0.0244883	0.105488
CESC (n=306)	T cell CD8+_XCELL	-0.0328904	0.5857	0.76455
COAD (n=458)	Cancer associated fibroblast_EPIC	-0.0564029	0.351431	0.577129
COAD (n=458)	Cancer associated fibroblast_MCPCOUNTER	-0.044786	0.459494	0.666912
COAD (n=458)	Cancer associated fibroblast_TIDE	0.0444921	0.371231	0.600836
COAD (n=458)	Cancer associated fibroblast_XCELL	0.0277211	0.647171	0.796518
COAD (n=458)	T cell CD8+ central memory_XCELL	-0.171289	0.00439043	0.031122
COAD (n=458)	T cell CD8+ effector memory_XCELL	-0.00424947	0.944075	0.977094
COAD (n=458)	T cell CD8+ naive_XCELL	0.0131724	0.827855	0.910707
COAD (n=458)	T cell CD8+_CIBERSORT	-0.0978817	0.105301	0.264432
COAD (n=458)	T cell CD8+_CIBERSORT-ABS	-0.155466	0.00982026	0.0561966
COAD (n=458)	T cell CD8+_EPIC	0.0345082	0.568802	0.756601
COAD (n=458)	T cell CD8+_MCPCOUNTER	-0.0134305	0.824536	0.908937
COAD (n=458)	T cell CD8+_QUANTISEQ	-0.0887233	0.142239	0.309938
COAD (n=458)	T cell CD8+_TIMER	-0.17003	0.00469276	0.0328493
COAD (n=458)	T cell CD8+_XCELL	0.00919526	0.879349	0.941395
DLBC (n=48)	Cancer associated fibroblast_EPIC	0.23464	0.139765	0.305735
DLBC (n=48)	Cancer associated fibroblast_MCPCOUNTER	0.0672007	0.676342	0.809244
DLBC (n=48)	Cancer associated fibroblast_TIDE	-0.047396	0.768557	0.871451
DLBC (n=48)	Cancer associated fibroblast_XCELL	-0.336533	0.0314434	0.118975
DLBC (n=48)	T cell CD8+ central memory_XCELL	0.0949715	0.554758	0.743216
DLBC (n=48)	T cell CD8+ effector memory_XCELL	-0.071021	0.659031	0.804047
DLBC (n=48)	T cell CD8+ naive_XCELL	0.0936099	0.560472	0.74908
DLBC (n=48)	T cell CD8+_CIBERSORT	0.0459307	0.775525	0.874364
DLBC (n=48)	T cell CD8+_CIBERSORT-ABS	0.310753	0.0479832	0.160047
DLBC (n=48)	T cell CD8+_EPIC	-0.00696061	0.965549	0.988496
DLBC (n=48)	T cell CD8+_MCPCOUNTER	0.0950131	0.554584	0.743216
DLBC (n=48)	T cell CD8+_QUANTISEQ	0.0613702	0.703079	0.825537
DLBC (n=48)	T cell CD8+_TIMER	0.339588	0.0298416	0.116862
DLBC (n=48)	T cell CD8+_XCELL	-0.0748069	0.642048	0.796518
ESCA (n=185)	Cancer associated fibroblast_EPIC	0.33245	5.12563e-06	0.000124798
ESCA (n=185)	Cancer associated fibroblast_MCPCOUNTER	0.354023	1.08555e-06	3.03954e-05
ESCA (n=185)	Cancer associated fibroblast_TIDE	0.448698	2.6654e-10	2.4877e-08
ESCA (n=185)	Cancer associated fibroblast_XCELL	0.116704	0.11872	0.286197
ESCA (n=185)	T cell CD8+ central memory_XCELL	-0.179336	0.016003	0.0807358
ESCA (n=185)	T cell CD8+ effector memory_XCELL	-0.00133937	0.985763	0.998155
ESCA (n=185)	T cell CD8+ naive_XCELL	-0.0344437	0.646215	0.796518
ESCA (n=185)	T cell CD8+_CIBERSORT	-0.0986535	0.187647	0.371316
ESCA (n=185)	T cell CD8+_CIBERSORT-ABS	-0.062427	0.405114	0.626695
ESCA (n=185)	T cell CD8+_EPIC	-0.286776	9.50098e-05	0.00147793
ESCA (n=185)	T cell CD8+_MCPCOUNTER	-0.046885	0.531978	0.724803
ESCA (n=185)	T cell CD8+_QUANTISEQ	-0.0024102	0.974384	0.990299
ESCA (n=185)	T cell CD8+_TIMER	0.056516	0.451112	0.664797
ESCA (n=185)	T cell CD8+_XCELL	-0.06374	0.395287	0.616603
HNSC (n=522)	Cancer associated fibroblast_EPIC	0.1031	0.0221873	0.100201
HNSC (n=522)	Cancer associated fibroblast_MCPCOUNTER	0.0872783	0.0530276	0.167771
HNSC (n=522)	Cancer associated fibroblast_TIDE	0.162352	0.00029918	0.0034192
HNSC (n=522)	Cancer associated fibroblast_XCELL	-0.0488336	0.279666	0.486375
HNSC (n=522)	T cell CD8+ central memory_XCELL	-0.119881	0.00776952	0.0472927
HNSC (n=522)	T cell CD8+ effector memory_XCELL	-0.0993825	0.0275058	0.110238
HNSC (n=522)	T cell CD8+ naive_XCELL	-0.1034	0.021799	0.0992477
HNSC (n=522)	T cell CD8+_CIBERSORT	-0.214617	1.55202e-06	3.9506e-05
HNSC (n=522)	T cell CD8+_CIBERSORT-ABS	-0.124512	0.00568248	0.0392863
HNSC (n=522)	T cell CD8+_EPIC	-0.220662	7.68751e-07	2.53236e-05
HNSC (n=522)	T cell CD8+_MCPCOUNTER	-0.0993483	0.0275595	0.110238
HNSC (n=522)	T cell CD8+_QUANTISEQ	-0.102911	0.0224345	0.100507
HNSC (n=522)	T cell CD8+_TIMER	-0.0877109	0.0518566	0.165721
HNSC (n=522)	T cell CD8+_XCELL	-0.161824	0.000313258	0.0034397
HNSC-HPV- (n=422)	Cancer associated fibroblast_EPIC	0.165383	0.000899552	0.00920477
HNSC-HPV- (n=422)	Cancer associated fibroblast_MCPCOUNTER	0.147992	0.00300797	0.0230748
HNSC-HPV- (n=422)	Cancer associated fibroblast_TIDE	0.240977	1.07985e-06	3.03954e-05
HNSC-HPV- (n=422)	Cancer associated fibroblast_XCELL	-0.0235128	0.639177	0.796518
HNSC-HPV- (n=422)	T cell CD8+ central memory_XCELL	-0.164441	0.000963341	0.00926377
HNSC-HPV- (n=422)	T cell CD8+ effector memory_XCELL	-0.135695	0.00656797	0.0427681
HNSC-HPV- (n=422)	T cell CD8+ naive_XCELL	-0.115691	0.020648	0.0955609
HNSC-HPV- (n=422)	T cell CD8+_CIBERSORT	-0.275771	2.05566e-08	1.04652e-06
HNSC-HPV- (n=422)	T cell CD8+_CIBERSORT-ABS	-0.164261	0.000975976	0.00926377
HNSC-HPV- (n=422)	T cell CD8+_EPIC	-0.280527	1.14311e-08	7.1127e-07
HNSC-HPV- (n=422)	T cell CD8+_MCPCOUNTER	-0.12298	0.0138453	0.0724612
HNSC-HPV- (n=422)	T cell CD8+_QUANTISEQ	-0.134239	0.00717614	0.0453122
HNSC-HPV- (n=422)	T cell CD8+_TIMER	-0.119215	0.0170631	0.0823734
HNSC-HPV- (n=422)	T cell CD8+_XCELL	-0.209514	2.39845e-05	0.000509368
HNSC-HPV+ (n=98)	Cancer associated fibroblast_EPIC	-0.133717	0.211568	0.404845
HNSC-HPV+ (n=98)	Cancer associated fibroblast_MCPCOUNTER	-0.164891	0.122544	0.290783
HNSC-HPV+ (n=98)	Cancer associated fibroblast_TIDE	-0.0922073	0.39011	0.612165
HNSC-HPV+ (n=98)	Cancer associated fibroblast_XCELL	-0.188286	0.0772253	0.216047
HNSC-HPV+ (n=98)	T cell CD8+ central memory_XCELL	0.0037521	0.972162	0.989838
HNSC-HPV+ (n=98)	T cell CD8+ effector memory_XCELL	0.0355563	0.740795	0.857119
HNSC-HPV+ (n=98)	T cell CD8+ naive_XCELL	-0.0690234	0.520401	0.719567
HNSC-HPV+ (n=98)	T cell CD8+_CIBERSORT	-0.0212203	0.843527	0.918957
HNSC-HPV+ (n=98)	T cell CD8+_CIBERSORT-ABS	-0.012871	0.90471	0.953737
HNSC-HPV+ (n=98)	T cell CD8+_EPIC	-0.0109923	0.918567	0.959697
HNSC-HPV+ (n=98)	T cell CD8+_MCPCOUNTER	-0.0831151	0.438716	0.656901
HNSC-HPV+ (n=98)	T cell CD8+_QUANTISEQ	-0.0305863	0.775998	0.874364
HNSC-HPV+ (n=98)	T cell CD8+_TIMER	0.101849	0.342248	0.563703
HNSC-HPV+ (n=98)	T cell CD8+_XCELL	-0.0149236	0.889603	0.947106
KIRC (n=533)	Cancer associated fibroblast_EPIC	-0.123639	0.00786908	0.0473837
KIRC (n=533)	Cancer associated fibroblast_MCPCOUNTER	-0.134978	0.00368984	0.0271883
KIRC (n=533)	Cancer associated fibroblast_TIDE	-0.0634783	0.173637	0.353588
KIRC (n=533)	Cancer associated fibroblast_XCELL	-0.0985384	0.0344202	0.126811
KIRC (n=533)	T cell CD8+ central memory_XCELL	-0.0264387	0.571243	0.75688
KIRC (n=533)	T cell CD8+ effector memory_XCELL	-0.145583	0.00172427	0.0148552
KIRC (n=533)	T cell CD8+ naive_XCELL	-0.0859705	0.0651438	0.196132
KIRC (n=533)	T cell CD8+_CIBERSORT	-0.098857	0.0338387	0.126811
KIRC (n=533)	T cell CD8+_CIBERSORT-ABS	0.00173631	0.970342	0.989838
KIRC (n=533)	T cell CD8+_EPIC	0.262045	1.12201e-08	7.1127e-07
KIRC (n=533)	T cell CD8+_MCPCOUNTER	0.0100629	0.829394	0.910707
KIRC (n=533)	T cell CD8+_QUANTISEQ	-0.0645376	0.166554	0.34165
KIRC (n=533)	T cell CD8+_TIMER	0.0411504	0.378041	0.605972
KIRC (n=533)	T cell CD8+_XCELL	-0.0386743	0.407428	0.628539
LIHC (n=371)	Cancer associated fibroblast_EPIC	0.0885828	0.100463	0.258071
LIHC (n=371)	Cancer associated fibroblast_MCPCOUNTER	-0.000613966	0.990934	0.999232
LIHC (n=371)	Cancer associated fibroblast_TIDE	0.129326	0.0162388	0.0808812
LIHC (n=371)	Cancer associated fibroblast_XCELL	-0.0336562	0.533256	0.724803
LIHC (n=371)	T cell CD8+ central memory_XCELL	-0.197407	0.000224477	0.00292342
LIHC (n=371)	T cell CD8+ effector memory_XCELL	-0.08055	0.135399	0.303293
LIHC (n=371)	T cell CD8+ naive_XCELL	0.0283916	0.599206	0.773168
LIHC (n=371)	T cell CD8+_CIBERSORT	-0.166586	0.00190477	0.0157034
LIHC (n=371)	T cell CD8+_CIBERSORT-ABS	-0.0931793	0.0839508	0.226903
LIHC (n=371)	T cell CD8+_EPIC	0.129228	0.0163207	0.0808812
LIHC (n=371)	T cell CD8+_MCPCOUNTER	-0.0992268	0.0656343	0.196552
LIHC (n=371)	T cell CD8+_QUANTISEQ	-0.0239383	0.657705	0.804047
LIHC (n=371)	T cell CD8+_TIMER	0.020201	0.708484	0.829547
LIHC (n=371)	T cell CD8+_XCELL	-0.108111	0.0447856	0.154815
OV (n=303)	Cancer associated fibroblast_EPIC	0.01889	0.766768	0.871451
OV (n=303)	Cancer associated fibroblast_MCPCOUNTER	0.0245633	0.699712	0.825537
OV (n=303)	Cancer associated fibroblast_TIDE	0.121464	0.055605	0.172038
OV (n=303)	Cancer associated fibroblast_XCELL	-0.0203588	0.749217	0.859757
OV (n=303)	T cell CD8+ central memory_XCELL	-0.0717652	0.259238	0.465715
OV (n=303)	T cell CD8+ effector memory_XCELL	-0.0130741	0.837357	0.917651
OV (n=303)	T cell CD8+ naive_XCELL	0.0212703	0.738388	0.856102
OV (n=303)	T cell CD8+_CIBERSORT	-0.0829414	0.192078	0.377416
OV (n=303)	T cell CD8+_CIBERSORT-ABS	-0.0334326	0.599548	0.773168
OV (n=303)	T cell CD8+_EPIC	0.078475	0.217207	0.410589
OV (n=303)	T cell CD8+_MCPCOUNTER	0.0769494	0.226307	0.42244
OV (n=303)	T cell CD8+_QUANTISEQ	0.0325462	0.609266	0.773964
OV (n=303)	T cell CD8+_TIMER	0.0957726	0.131778	0.301422
OV (n=303)	T cell CD8+_XCELL	-0.0822823	0.195646	0.38159
PAAD (n=179)	Cancer associated fibroblast_EPIC	0.122858	0.109406	0.272299
PAAD (n=179)	Cancer associated fibroblast_MCPCOUNTER	0.0635034	0.409282	0.629665
PAAD (n=179)	Cancer associated fibroblast_TIDE	0.11566	0.13196	0.301422
PAAD (n=179)	Cancer associated fibroblast_XCELL	-0.200366	0.00859878	0.0506876
PAAD (n=179)	T cell CD8+ central memory_XCELL	-0.138168	0.0715177	0.205676
PAAD (n=179)	T cell CD8+ effector memory_XCELL	-0.085047	0.268734	0.473553
PAAD (n=179)	T cell CD8+ naive_XCELL	-0.172694	0.0239023	0.105104
PAAD (n=179)	T cell CD8+_CIBERSORT	-0.195066	0.0105664	0.0591717
PAAD (n=179)	T cell CD8+_CIBERSORT-ABS	-0.128274	0.0945208	0.247599
PAAD (n=179)	T cell CD8+_EPIC	0.078897	0.305012	0.519169
PAAD (n=179)	T cell CD8+_MCPCOUNTER	-0.0845652	0.271466	0.475065
PAAD (n=179)	T cell CD8+_QUANTISEQ	-0.115526	0.13241	0.301422
PAAD (n=179)	T cell CD8+_TIMER	0.0320605	0.677207	0.809244
PAAD (n=179)	T cell CD8+_XCELL	-0.165481	0.0305401	0.117755
