# Supplementary material for: Computational approach for assessing the involvement of SMYD2 protein in human cancers using TCGA data
Source: J Genet Eng Biotechnol. 2023 Nov 16;21:122. doi: 10.1186/s43141-023-00594-7 (PMC10654300; doi:10.1186/s43141-023-00594-7)
Supplement: Supplementary file 3 — Additional file 3: Supplementary Table 3. 100 correlated genes with SMYD2 by combining all TCGA tumor expression data. [file 43141_2023_594_MOESM3_ESM.xlsx]

## Sheet: Sheet1
Supplementary Table 3: 100 correlated genes with SMYD2 by combining all TCGA tumor expression data.
Gene Symbol	Gene ID	PCC
GNPAT	ENSG00000116906.11	0.42
INSIG2	ENSG00000125629.14	0.41
EGLN1	ENSG00000135766.8	0.4
TMCC1	ENSG00000172765.16	0.38
TBCE	ENSG00000116957.12	0.38
NTPCR	ENSG00000135778.11	0.38
AIDA	ENSG00000186063.12	0.37
LYPLAL1	ENSG00000143353.11	0.37
TIMM17A	ENSG00000134375.10	0.37
EIF2D	ENSG00000143486.15	0.36
ZC3HC1	ENSG00000091732.15	0.36
TATDN3	ENSG00000203705.10	0.35
CRYZ	ENSG00000116791.13	0.35
COX20	ENSG00000203667.9	0.35
BLOC1S5	ENSG00000188428.16	0.35
ABCB10	ENSG00000135776.4	0.35
DDX59	ENSG00000118197.13	0.34
DARS	ENSG00000115866.10	0.34
SLC39A1	ENSG00000143570.17	0.34
BNIP3	ENSG00000176171.11	0.34
NSL1	ENSG00000117697.14	0.34
TOMM20	ENSG00000173726.10	0.34
RNF187	ENSG00000168159.10	0.33
HS1BP3	ENSG00000118960.12	0.33
UBA5	ENSG00000081307.12	0.33
DIEXF	ENSG00000117597.17	0.33
PREB	ENSG00000138073.13	0.33
KIFAP3	ENSG00000075945.12	0.33
PGK1	ENSG00000102144.13	0.33
RAB4A	ENSG00000168118.11	0.33
TBCA	ENSG00000171530.13	0.32
IVNS1ABP	ENSG00000116679.15	0.32
LRRC40	ENSG00000066557.5	0.32
TMEM81	ENSG00000174529.7	0.32
SWT1	ENSG00000116668.12	0.32
DCUN1D4	ENSG00000109184.14	0.32
RDX	ENSG00000137710.14	0.32
RRP15	ENSG00000067533.5	0.32
IAH1	ENSG00000134330.18	0.32
FUT11	ENSG00000196968.10	0.32
C1orf43	ENSG00000143612.18	0.32
MTR	ENSG00000116984.12	0.32
RHOBTB1	ENSG00000072422.16	0.32
CEP170	ENSG00000143702.15	0.32
CDC73	ENSG00000134371.9	0.31
FASTKD3	ENSG00000124279.11	0.31
AC009303.2	ENSG00000279227.1	0.31
CNDP2	ENSG00000133313.14	0.31
BIVM	ENSG00000134897.13	0.31
CDCA2	ENSG00000184661.13	0.31
RBM34	ENSG00000188739.14	0.31
FBXL5	ENSG00000118564.14	0.31
MCFD2	ENSG00000180398.11	0.31
C7orf49	ENSG00000122783.16	0.31
UCHL5	ENSG00000116750.13	0.31
CPPED1	ENSG00000103381.11	0.31
ARSB	ENSG00000113273.15	0.3
C5orf15	ENSG00000113583.7	0.3
RIT1	ENSG00000143622.10	0.3
TAF5L	ENSG00000135801.9	0.3
RAP2A	ENSG00000125249.6	0.3
ANGEL2	ENSG00000174606.12	0.3
UBE2Q1	ENSG00000160714.9	0.3
KANSL1L	ENSG00000144445.15	0.3
TEX30	ENSG00000151287.16	0.3
ARSK	ENSG00000164291.16	0.3
CANX	ENSG00000127022.14	0.3
SDE2	ENSG00000143751.9	0.3
ANP32E	ENSG00000143401.14	0.3
SH3BP5L	ENSG00000175137.10	0.3
VPS54	ENSG00000143952.19	0.3
CPQ	ENSG00000104324.15	0.3
DISC1	ENSG00000162946.20	0.3
ISCA1	ENSG00000135070.13	0.3
CHML	ENSG00000203668.1	0.3
DESI2	ENSG00000121644.18	0.3
WDR41	ENSG00000164253.12	0.3
EPRS	ENSG00000136628.17	0.3
RAB29	ENSG00000117280.12	0.3
ACLY	ENSG00000131473.16	0.3
PDK1	ENSG00000152256.13	0.3
TMEM9	ENSG00000116857.16	0.3
GPR89B	ENSG00000188092.14	0.3
IARS2	ENSG00000067704.9	0.3
CDK18	ENSG00000117266.15	0.3
DPP4	ENSG00000197635.9	0.3
PFKP	ENSG00000067057.16	0.3
SLC41A1	ENSG00000133065.10	0.3
RPS6KC1	ENSG00000136643.11	0.3
TRMT1L	ENSG00000121486.11	0.3
SAP30	ENSG00000164105.3	0.29
CLIC4	ENSG00000169504.14	0.29
RSU1	ENSG00000148484.17	0.29
GAS2L3	ENSG00000139354.10	0.29
CGREF1	ENSG00000138028.14	0.29
NIT2	ENSG00000114021.11	0.29
AP001626.1	ENSG00000225431.1	0.29
CCNY	ENSG00000108100.17	0.29
CNIH4	ENSG00000143771.11	0.29
ENPEP	ENSG00000138792.9	0.29
